# Supplementary material for: Developing a Novel and Optimized Yeast Model for Human VDAC Research
Source: Int J Mol Sci. 2024 Dec 3;25(23):13010. doi: 10.3390/ijms252313010 (PMC11641349; doi:10.3390/ijms252313010)
Supplement: Supplementary file 1 [file ijms-25-13010-s001.zip]

Archive with 1 entries (1 files):
- ijms-3313469-supplementary.pdf
